# Supplementary material for: Stroke Admissions, Stroke Severity, and Treatment Rates in Urban and Rural Areas During the COVID-19 Pandemic
Source: Front Neurol. 2021 Jan 6;11:607193. doi: 10.3389/fneur.2020.607193 (PMC7815522; doi:10.3389/fneur.2020.607193)
Supplement: Supplementary file 2 [file Data_Sheet_2.XLSX]

## Sheet: Sheet1
Year	Week	Stroke/TIA cases urban area Berlin (B-SPATIAL)	Stroke/TIA cases rural area (ANNOTeM)
2018	1	192	35
2018	2	165	32
2018	3	177	38
2018	4	151	34
2018	5	182	30
2018	6	180	39
2018	7	170	24
2018	8	147	35
2018	9	154	35
2018	10	154	35
2018	11	150	35
2018	12	143	33
2018	13	159	30
2018	14	147	41
2018	15	166	37
2018	16	159	35
2018	17	141	27
2018	18	150	31
2018	19	164	37
2018	20	134	40
2018	21	113	29
2018	22	142	37
2018	23	191	31
2018	24	158	40
2018	25	188	35
2018	26	185	46
2018	27	175	32
2018	28	179	30
2018	29	173	41
2018	30	183	24
2018	31	150	27
2018	32	148	34
2018	33	156	37
2018	34	156	35
2018	35	165	33
2018	36	207	33
2018	37	169	34
2018	38	161	39
2018	39	186	35
2018	40	168	40
2018	41	169	32
2018	42	168	29
2018	43	164	35
2018	44	172	29
2018	45	185	34
2018	46	195	32
2018	47	180	41
2018	48	197	24
2018	49	211	39
2018	50	205	38
2018	51	194	40
2018	52	172	29
2018	53	22	6
2019	1	127	28
2019	2	117	32
2019	3	136	43
2019	4	148	40
2019	5	166	30
2019	6	159	37
2019	7	143	29
2019	8	170	32
2019	9	155	24
2019	10	144	44
2019	11	154	35
2019	12	156	29
2019	13	181	31
2019	14	185	32
2019	15	191	24
2019	16	158	27
2019	17	170	21
2019	18	176	23
2019	19	188	28
2019	20	169	35
2019	21	175	36
2019	22	189	35
2019	23	169	32
2019	24	184	26
2019	25	166	39
2019	26	157	31
2019	27	174	36
2019	28	162	32
2019	29	200	42
2019	30	175	30
2019	31	178	33
2019	32	178	33
2019	33	167	23
2019	34	158	31
2019	35	187	29
2019	36	185	35
2019	37	167	34
2019	38	145	34
2019	39	167	26
2019	40	161	27
2019	41	183	22
2019	42	149	37
2019	43	173	36
2019	44	183	35
2019	45	199	34
2019	46	159	30
2019	47	162	28
2019	48	177	24
2019	49	162	32
2019	50	152	26
2019	51	170	36
2019	52	141	21
2019	53	19	4
2020	1	162	32
2020	2	163	35
2020	3	163	36
2020	4	164	32
2020	5	178	35
2020	6	173	27
2020	7	153	32
2020	8	155	16
2020	9	172	39
2020	10	183	21
2020	11	134	27
2020	12	136	29
2020	13	99	19
2020	14	145	0
2020	15	141	0
2020	16	154	0
2020	17	150	0
2020	18	136	0
2020	19	156	0
2020	20	143	0
2020	21	131	0
2020	22
2020	23
2020	24
